# Supplementary material for: Anti-Inflammatory Effects of Mytilus coruscus Polysaccharide on RAW264.7 Cells and DSS-Induced Colitis in Mice
Source: Mar Drugs. 2021 Aug 20;19(8):468. doi: 10.3390/md19080468 (PMC8400803; doi:10.3390/md19080468)
Supplement: Supplementary file 1 [file marinedrugs-19-00468-s001.zip]

Archive with 1 entries (1 files):
- marinedrugs-1333790-supplementary.pdf
